# Supplementary material for: Enzymatic Modification of Pomace Olive Oil with Natural Antioxidants: Effect on Oxidative Stability
Source: Biomolecules. 2023 Jun 23;13(7):1034. doi: 10.3390/biom13071034 (PMC10377084; doi:10.3390/biom13071034)
Supplement: Supplementary file 1 [file biomolecules-13-01034-s001.zip]

Archive with 1 entries (1 files):
- biomolecules-2459799-supplementary.pdf
